# Supplementary material for: Long non-coding RNAs HERH-1 and HERH-4 facilitate cyclin A2 expression and accelerate cell cycle progression in advanced hepatocellular carcinoma
Source: BMC Cancer. 2021 Aug 26;21:957. doi: 10.1186/s12885-021-08714-7 (PMC8390207; doi:10.1186/s12885-021-08714-7)
Supplement: Supplementary file 1 — Additional file 1. [file 12885_2021_8714_MOESM1_ESM.xlsx]

## Sheet: Table S1
Table S1. Clinical information of the 12 pairs of HCC tissue samples used in this study.
Sample ID	Usage	Gender	Age (year)1	Type of LT（DDLT or LDLT)2	AFP concentration (ng/mL)3
22	microarray	Male	50	DDLT	53.01
29	microarray	Male	62	DDLT	130.6
11	qPCR	Male	66	DDLT	1195
12	qPCR	Male	44	DDLT	179.7
13	qPCR	Male	62	DDLT	196.4
14	qPCR	Male	62	DDLT	2.91
15	qPCR	Male	52	DDLT	72.66
16	qPCR	Male	51	DDLT	9.5
17	qPCR	Male	45	DDLT	>1210
18	qPCR	Male	57	DDLT	4.66
19	qPCR	Male	48	DDLT	87.86
20	qPCR	Male	34	DDLT	65.32
1Age of the patients in the year when they underwent liver transplantation.
2DDLT, deceased donor liver transplantation; LDLT, living donor liver transplantation.
3AFP, alpha fetal protein. Here the AFP concentration is from the last inspection before liver transplantation. The reference value of AFP in human peripheral blood is 0–7 ng/mL.

## Sheet: Table S2
Table S2. All the primers and oligonucleotides used in this study.
Refer to	Application	Primer/Oligo name	Primer/Oligo sequence (5' to 3')	Type
Figures 1b-1d, 1g, 3b, 5c, 5h, 5i, S3	Quantitative PCR for the five chosed lncRNAs and an endogenous control (ACTB)	HERH-1-qPCR-S	TCTAGCCATACTCTACACCAC	DNA
		HERH-1-qPCR-A	AATTGTCACTCAGGGAAATAG	DNA
		HERH-2-qPCR-S	TCCACTCACTTGGGAGGTTG	DNA
		HERH-2-qPCR-A	GGTTCCTGTTGGGACTTTAGAG	DNA
		HERH-3-qPCR-S	GCAAATGATTGGATATTCGTC	DNA
		HERH-3-qPCR-A	TTGGCATTACTTTGGTCCTTC	DNA
		HERH-4-qPCR-S	GGTGGCGATGCTCATTCTG	DNA
		HERH-4-qPCR-A	GTATGGGTTGGAGAACTGTAGC	DNA
		LERH-1-qPCR-S	TGCGTGTTTTCCTCTTGATCG	DNA
		LERH-1-qPCR-A	AAGGCCCTGCACTCACTCTTC	DNA
		ACTB-S	CGTGACATTAAGGAGAAGCTG	DNA
		ACTB-A	CTAGAAGCATTTGCGGTGGAC	DNA
Figure 1e	Northern blot probes	HERH-1-NBpb	Biotin-AAGTTGCAAAAGTGGTGTAGAGTATGGCTAGATTTATGCA-Biotin	DNA
		HERH-4-NBpb	Biotin-GATTCGGTTTTAGTGTATGGGTTGGAGAACTGTAGCTG-Biotin	DNA
Figure S1	Construction of pcDNA3/HERH-1 plasmid	HERH-1-E1-S	GGTACAAGCTTCAGCTGGTATAAAAATGGTG	DNA
		HERH-1-E1-A	CAGGGATCCAGATGAAGAAACTGAGG	DNA
		HERH-1-E2-S	CGCGGATCCTTACCTTTCTAAAAGA	DNA
		HERH-1-E2-A	CGGAATTCACTTCTAAGTGTCTACCCTG	DNA
	Construction of pcDNA3/HERH-4 plasmid	HERH-4-E1-S	GTGTGAAGCTTGCACCAGCCAGGAGC	DNA
		HERH-4-E1-A	CGCGGATCCTAATCATTTTACAGCC	DNA
		HERH-4-E2-S	CGAGGATCCAGCATGTCCTTTGCAAC	DNA
		HERH-4-E2-A	GCAGAATTCATTGGAACAAACACATTTATG	DNA
Figures 2, 3c, 4, S4, S5	siRNA targeting HERH-1	siR-HERH-1	Top: gauuauccguguuuaugcaTT Bottom: ugcauaaacacggauaaucTT	dsRNA
	siRNA targeting HERH-4	siR-HERH-4	Top: cgucuccuuguuuacccugTT Bottom: caggguaaacaaggagacgTT	dsRNA
	siRNA control	siR-NC	Top: uucuccgaacgugucacguTT Bottom: acgugacacguucggagaaTT	dsRNA
Figure 2c	Quantitative PCR for the proliferation marker genes	MKI67-qPCR-S	CCCCATTCACCCACCTTGC	DNA
		MKI67-qPCR-A	CCCTTTCTATTCCCTCCCTCAAG	DNA
		PCNA-qPCR-S	CCATATTGGAGATGCTGTTG	DNA
		PCNA-qPCR-A	ATACTGAGTGTCACCGTTGAAG	DNA
Figure 3b, 3c, 4a, 5e, 5g, 5h, S5	Quantitative PCR for the five cell cycle associated genes	BUB1-qPCR-S	CAGACAATTTCATACTTGGAAACGG	DNA
		BUB1-qPCR-A	GACCTTCAGGCTTACACTCTCC	DNA
		CDCA5-qPCR-S	CCACGCTGGAGTCTTACCAC	DNA
		CDCA5-qPCR-A	ACTTTCCGAGGACTTTACAAGCATAG	DNA
		CCNA2-qPCR-S	AGCAACTGGATCAATTTGCTG	DNA
		CCNA2-qPCR-A	CTTCTGGAGCATTTCTCGTCTG	DNA
		CDKN3-qPCR-S	ATCATGGCTATCTTTGTCACGAG	DNA
		CDKN3-qPCR-A	GGAGTCCCTCCATCTGCGATTG	DNA
		CENPF-qPCR-S	TAGAAATCCAGACATACCGAGAG	DNA
		CENPF-qPCR-A	ACAGGATTTGATCAACAACTTC	DNA
Figure 1g	Quantitative PCR for the control nucleic and cytoplasmic RNAs	MALAT1-qPCR-S	CTCAAATCTTTCCACACGCTAG	DNA
		MALAT1-qPCR-A	TAGACGGAGAACAACTCGCATC	DNA
		GAPDH-qPCR-S	CTCTGACTTCAACAGCGACAC	DNA
		GAPDH-qPCR-A	CCTGTTGCTGTAGCCAAATTCG	DNA
Figure 3e	Construction of pGL3-Enhancer/CCNA2p plasmid	CCNA2pF1-S-KP	CAGGGTACCTAGACCGCTTTATAGGCTTC	DNA
		CCNA2pF1-A-BG	ATGAGATCTACTTCTGTAGCCTTAATGTC	DNA
		CCNA2pF2-S-BG	TCAAGATCTGAGTGCAGAAATAGTGATG	DNA
		CCNA2pF2-A-BG	TGTAGATCTTGGAACCAGACAAGAATCC	DNA
	Construction of pGL3-Enhancer/CCNA2pm plasmid	CCNA2pmF1-S-KP	CAGGGTACCTAGACCGCTTTATAGGCTTC	DNA
		CCNA2pmF1-A-XH	ACGTGCTCGAGACCTAGATATAATTATGTTCC	DNA
		CCNA2pmF2-S-XH	CGTGTCTCGAGTTGGTTGCCACAGCTTGG	DNA
		CCNA2pmF2-A-H3	CAAGGAAGCTTGGTCGCAGGCGAGTGAAG	DNA
Figure S6	Construction of pcDNA3/CREB1 plasmid	CREB1-S-BH	CGAGGATCCGCCACCATGACCATGGAATCTGGAG	DNA
		CREB1-A-ER	CCGGAATTCTTAATCTGATTTGTGGCAG	DNA
Figure 3g	Quantitative PCR for CCNA2 promoter fragments in ChIP experiment	CCNA2p-S1	TCAACAGTAGTTCAAGGTGC	DNA
		CCNA2p-A1	GGCGTTTATTCATAGTAACCAG	DNA
		CCNA2p-S2	GCCATCTTAGATTTTCCTACAC	DNA
		CCNA2p-A2	AATGCACAAAACTTCTGTAGC	DNA
Figure 3i	PCR for HERH-1 in RIP experiment	HERH-1-PCR-S	TCTAGCCATACTCTACACCAC	DNA
		HERH-1-PCR-A	AATTGTCACTCAGGGAAATAG	DNA
Figure 5i	PCR for CCNA2 mRNA in RIP experiment	CCNA2-PCR-S	AGCAACTGGATCAATTTGCTG	DNA
		CCNA2-PCR-A	CTTCTGGAGCATTTCTCGTCTG	DNA
Figures 5b-5g, 6, S6	miR-29b mimics	miR-29b mimics	Top: uagcaccauuugaaaucaguguuTT Bottom: aacacugauuucaaauggugcuaTT	dsRNA
	miR-29c mimics	miR-29c mimics	Top: uagcaccauuugaaaucgguuaTT Bottom: uaaccgauuucaaauggugcuaTT	dsRNA
	miR-29b inhibitor	miR-29b inhibitor	aacacugauuucaaauggugcua	RNA (2'-O-methyl modified)
	miR-29c inhibitor	miR-29c inhibitor	uaaccgauuucaaauggugcua	RNA (2'-O-methyl modified)
Figure 5b	Construction of pcDNA3/GFP-HERH-4-MRE reporter vectors	HERH-4-MREwt-T	GATCCTAAAACCGAATCCAAATGGTGCCTAG	DNA
		HERH-4-MREwt-B	AATTCTAGGCACCATTTGGATTCGGTTTTAG	DNA
		HERH-4-MREmut-T	GATCCTAAAACCGAATCCAATACCACGCTAG	DNA
		HERH-4-MREmut-B	AATTCTAGCGTGGTATTGGATTCGGTTTTAG	DNA
Figure 5d	Construction of pcDNA3/GFP-CCNA2-MRE reporter vectors	CCNA2-MREwt-T	GATCCACTGGCTTTTTACTTGGTGCTTG	DNA
		CCNA2-MREwt-B	AATTCAAGCACCAAGTAAAAAGCCAGTG	DNA
		CCNA2-MREmut-T	GATCCACTGGCTTTTTACTACCACGATG	DNA
		CCNA2-MREmut-B	AATTCATCGTGGTAGTAAAAAGCCAGTG	DNA
Figures 5h, 5i, S7	Reverse transcription and quantitative PCR for miRNAs and an endogenous control (U6 snRNA)	miR-29b-RT	GTCGTATCCAGTGCAGGGTCCGAGGTGCACTGGATACGACAACACTG	DNA
		miR-29c-RT	GTCGTATCCAGTGCAGGGTCCGAGGTGCACTGGATACGACTAACCG	DNA
		U6-RT	GTCGTATCCAGTGCAGGGTCCGAGGTGCACTGGATACGACAAAATATGG	DNA
		miR-29b/c-Fwd	TGCGGTAGCACCATTTGAAATC	DNA
		U6-Fwd	TGCGGGTGCTCGCTTCGGCAGC	DNA
		Reverse	CCAGTGCAGGGTCCGAGGT	DNA

## Sheet: Table S3
Table S3. Five obviously dysregulated lncRNAs (RE vs PR) noted in Ensembl GRCh37 database.
Custom lncRNA name	Fold change (abs) (RE vs PR)	Fold change (RE vs PR)	Regulation (RE vs PR)	lncRNA ID	lncRNA length (bp)
HERH-1	20.3448	20.3448	up	ENST00000448017.1	540
HERH-2	12.8313	12.8313	up	ENST00000443523.1	369
HERH-3	10.767	10.767	up	ENST00000417086.1	984
HERH-4	10.5123	10.5123	up	ENST00000559280.1	748
LERH-1	10.0029	-10.0029	down	ENST00000567563.1	551
Ensembl GRCh37 database	http://grch37.ensembl.org/index.html
RE: recurrent HCC; PR: primary HCC; HERH: highly expressed lncRNA in recurrent HCC; LERH: lowly expressed lncRNA in recurrent HCC.

## Sheet: Table S4
Table S4. Full-length sequence of HERH-1 and HERH-4.
lncRNA Name	lncRNA ID	Length (bp)	Sequence (5' to 3')
HERH-1	ENST00000448017.1 (Ensembl GRCh37)	540	CAGCTGGTATAAAAATGGTGCTTTGTCGTCATGAAGAAGGTGTATTCTGGGATCAAACCACCTGGCTGGAGATGCTTACTAACCTCAGTTTCTTCATCTGACCTTACCTTTCTAAAAGAATAAGAAGAAGATGATACATATTCCTCTAAAGTCCCAACAGGAACCTTTTCCCCTCACTCCCTCCCCAGAGATGTGTATCATTTCCATGAGTGTCTGTACTTTTACAACATGTGCATATTAATAAACAAAATATGACAAATTATTTTGTCTTAATATTTGCATAAATCTAGCCATACTCTACACCACTTTTGCAACTTTCACTATTATATATTTTGAAGATTATCCGTGTTTATGCACATAAGTTTATCATTTTAACTGTTGAATAGTGTTTCATTATAT…
HERH-4	ENST00000559280.1 (Ensembl GRCh37)	748	GCACCAGCCAGGAGCCACCCATCCTCCAGCACACTGAGCAGCAAGCTGGACACACGGCACACTGATCCAAATGGGTAAGGGGATGGTGGCGATGCTCATTCTGGGTCTGCTACTTCTGGCGCTGCTCCTACCCGTGCAGGTTTCTTCATTTGTTCCTTTAACCAGTATGCCGGAAGCTACTGCAGCCGAAACCACAAAGCCCTCCAACAGTGCCCTACAGCCTACAGCCGGTCTCCTTGTGGTCTTGCTTGCCCTTCTACATCTCTACCATTAAGAGGCAGGTCAAGAAACAGCTACAGTTCTCCAACCCATACACTAAAACCGAATCCAAATGGTGCCTAGAAGTTCAATGTGGCAAGGAAAAAAACCAGGTCTTCATCAAATCTACTAATTTCACTC…

## Sheet: Table S5
Table S5. Protein coding potential assessment of HERH-1/4 by ORFfinder.
Sequence name	Result
HERH-1	No ORF found
HERH-4	No ORF found
Search parameters
Minimal ORF length (nt)	300
Genetic code	1. Standard
ORF start codon to use	"ATG" only
Ignore nested ORFs	No
ORFfinder	https://www.ncbi.nlm.nih.gov/orffinder/
Protein coding potential assessment of HERH-1/4 by CPAT
Sequence name	RNA size	Coding probability	Coding label
HERH-1	540	0.000762789	no
HERH-4	748	0.0821178	no
CPAT	http://lilab.research.bcm.edu/cpat/index.php

## Sheet: Table S6a
Table S6a. Gene set enrichment analysis (GSEA) report of the gene profile in HCC recurrent tissues.
NAME	GS<br> follow link to MSigDB	GS DETAILS	SIZE	ES	NES	NOM p-val	FDR q-val	FWER p-val	RANK AT MAX	LEADING EDGE
RB_P107_DN.V1_UP	RB_P107_DN.V1_UP	Details ...	118	0.639053	2.27229	0	0	0	3057	tags=47%, list=18%, signal=58%
PRC2_EZH2_UP.V1_UP	PRC2_EZH2_UP.V1_UP	Details ...	144	0.59367	2.15362	0	0	0	1713	tags=28%, list=10%, signal=31%
E2F1_UP.V1_UP	E2F1_UP.V1_UP	Details ...	166	0.529996	1.94893	0	0	0	2948	tags=31%, list=18%, signal=38%
GCNP_SHH_UP_LATE.V1_UP	GCNP_SHH_UP_LATE.V1_UP	Details ...	150	0.520722	1.90691	0	0.000362919	0.002	3226	tags=33%, list=19%, signal=40%
VEGF_A_UP.V1_DN	VEGF_A_UP.V1_DN	Details ...	163	0.505076	1.86295	0	0.000856714	0.006	1691	tags=24%, list=10%, signal=26%
EGFR_UP.V1_DN	EGFR_UP.V1_DN	Details ...	162	0.486384	1.82236	0	0.00106945	0.009	3395	tags=36%, list=20%, signal=45%
GCNP_SHH_UP_EARLY.V1_UP	GCNP_SHH_UP_EARLY.V1_UP	Details ...	151	0.497979	1.82215	0	0.00101794	0.01	3387	tags=34%, list=20%, signal=42%
RPS14_DN.V1_DN	RPS14_DN.V1_DN	Details ...	156	0.497316	1.81446	0	0.00106407	0.012	2227	tags=28%, list=13%, signal=31%
E2F3_UP.V1_UP	E2F3_UP.V1_UP	Details ...	144	0.484874	1.76477	0	0.0019538	0.025	2446	tags=32%, list=15%, signal=37%
CSR_LATE_UP.V1_UP	CSR_LATE_UP.V1_UP	Details ...	141	0.478309	1.73826	0	0.00259091	0.037	3516	tags=38%, list=21%, signal=48%
RB_DN.V1_UP	RB_DN.V1_UP	Details ...	121	0.482457	1.7172	0	0.00356269	0.054	2801	tags=33%, list=17%, signal=39%
RB_P130_DN.V1_UP	RB_P130_DN.V1_UP	Details ...	109	0.462492	1.63126	0.00118064	0.010792	0.17	4610	tags=39%, list=27%, signal=54%
NFE2L2.V2	NFE2L2.V2	Details ...	333	0.401337	1.55335	0	0.0324602	0.447	2789	tags=25%, list=17%, signal=30%
TBK1.DF_DN	TBK1.DF_DN	Details ...	258	0.404714	1.54938	0	0.0313876	0.459	5613	tags=50%, list=33%, signal=73%
ERB2_UP.V1_DN	ERB2_UP.V1_DN	Details ...	160	0.419236	1.54371	0	0.0316925	0.486	3046	tags=31%, list=18%, signal=38%
TBK1.DN.48HRS_UP	TBK1.DN.48HRS_UP	Details ...	50	0.47167	1.47767	0.0359043	0.0715354	0.797	3281	tags=34%, list=19%, signal=42%
SRC_UP.V1_DN	SRC_UP.V1_DN	Details ...	124	0.404734	1.46151	0.0102975	0.0813466	0.854	4100	tags=34%, list=24%, signal=44%
PIGF_UP.V1_UP	PIGF_UP.V1_UP	Details ...	163	0.400233	1.45942	0.00899888	0.078832	0.858	3898	tags=35%, list=23%, signal=45%
TBK1.DN.48HRS_DN	TBK1.DN.48HRS_DN	Details ...	47	0.459602	1.43801	0.0336352	0.0972206	0.935	3986	tags=32%, list=24%, signal=42%
EIF4E_UP	EIF4E_UP	Details ...	82	0.424626	1.433	0.029304	0.0978875	0.941	4804	tags=51%, list=29%, signal=71%
MEK_UP.V1_DN	MEK_UP.V1_DN		166	0.383751	1.43053	0.00900901	0.0958972	0.943	4497	tags=37%, list=27%, signal=50%
MTOR_UP.V1_UP	MTOR_UP.V1_UP		132	0.395158	1.4217	0.0172018	0.10106	0.957	2371	tags=20%, list=14%, signal=24%
HOXA9_DN.V1_DN	HOXA9_DN.V1_DN		156	0.378522	1.39108	0.020339	0.13435	0.99	2983	tags=23%, list=18%, signal=28%
MYC_UP.V1_DN	MYC_UP.V1_DN		122	0.38413	1.38532	0.020979	0.136129	0.993	2203	tags=21%, list=13%, signal=24%
STK33_DN	STK33_DN		202	0.366741	1.38496	0.00980392	0.131161	0.993	3739	tags=32%, list=22%, signal=40%
TBK1.DF_UP	TBK1.DF_UP		249	0.359669	1.38229	0.00855615	0.130106	0.994	2802	tags=25%, list=17%, signal=30%
CAMP_UP.V1_UP	CAMP_UP.V1_UP		180	0.364283	1.35943	0.0232558	0.158565	0.999	6655	tags=60%, list=40%, signal=98%
STK33_SKM_UP	STK33_SKM_UP		222	0.349185	1.32457	0.0258621	0.213835	1	2182	tags=22%, list=13%, signal=25%
CORDENONSI_YAP_CONSERVED_SIGNATURE	CORDENONSI_YAP_CONSERVED_SIGNATURE		53	0.411747	1.31246	0.10013	0.23213	1	2556	tags=28%, list=15%, signal=33%
STK33_NOMO_DN	STK33_NOMO_DN		204	0.347603	1.30266	0.0309498	0.247124	1	3863	tags=31%, list=23%, signal=40%
SNF5_DN.V1_UP	SNF5_DN.V1_UP		144	0.350944	1.28642	0.0664414	0.275557	1	1150	tags=10%, list=7%, signal=10%
HOXA9_DN.V1_UP	HOXA9_DN.V1_UP		169	0.349483	1.28539	0.057971	0.269033	1	3661	tags=32%, list=22%, signal=40%
PTEN_DN.V2_DN	PTEN_DN.V2_DN		121	0.362117	1.28476	0.087963	0.262256	1	3479	tags=27%, list=21%, signal=34%
CRX_NRL_DN.V1_UP	CRX_NRL_DN.V1_UP		117	0.361813	1.28404	0.0863477	0.256129	1	1496	tags=15%, list=9%, signal=17%
PDGF_ERK_DN.V1_UP	PDGF_ERK_DN.V1_UP		114	0.360947	1.28395	0.0802834	0.249092	1	3498	tags=27%, list=21%, signal=34%
SIRNA_EIF4GI_DN	SIRNA_EIF4GI_DN		79	0.371288	1.26994	0.105911	0.273093	1	6172	tags=54%, list=37%, signal=86%
YAP1_UP	YAP1_UP		37	0.428672	1.25733	0.156168	0.294848	1	5144	tags=59%, list=31%, signal=85%
PRC2_EED_UP.V1_DN	PRC2_EED_UP.V1_DN		166	0.341457	1.2555	0.0628507	0.291612	1	3318	tags=21%, list=20%, signal=26%
SIRNA_EIF4GI_UP	SIRNA_EIF4GI_UP		86	0.363359	1.25178	0.125301	0.292787	1	4982	tags=45%, list=30%, signal=64%
KRAS.AMP.LUNG_UP.V1_UP	KRAS.AMP.LUNG_UP.V1_UP		82	0.357575	1.23772	0.145363	0.320389	1	897	tags=12%, list=5%, signal=13%
NRL_DN.V1_UP	NRL_DN.V1_UP		107	0.342502	1.22651	0.138408	0.341646	1	1496	tags=14%, list=9%, signal=15%
KRAS.DF.V1_UP	KRAS.DF.V1_UP		164	0.320377	1.19136	0.12766	0.433548	1	3927	tags=31%, list=23%, signal=40%
RAF_UP.V1_UP	RAF_UP.V1_UP		161	0.319479	1.17984	0.156076	0.460488	1	2372	tags=20%, list=14%, signal=23%
PDGF_ERK_DN.V1_DN	PDGF_ERK_DN.V1_DN		130	0.328125	1.17977	0.178815	0.450181	1	3958	tags=32%, list=24%, signal=41%
CRX_DN.V1_UP	CRX_DN.V1_UP		112	0.330872	1.17448	0.172494	0.456203	1	1496	tags=15%, list=9%, signal=17%
LTE2_UP.V1_DN	LTE2_UP.V1_DN		170	0.316458	1.16495	0.182724	0.475122	1	3324	tags=24%, list=20%, signal=29%
RAF_UP.V1_DN	RAF_UP.V1_DN		156	0.31333	1.15706	0.199776	0.490251	1	2962	tags=22%, list=18%, signal=27%
MYC_UP.V1_UP	MYC_UP.V1_UP		142	0.313375	1.14025	0.21167	0.534787	1	5304	tags=39%, list=32%, signal=56%
BRCA1_DN.V1_DN	BRCA1_DN.V1_DN		105	0.324225	1.12853	0.243243	0.563895	1	3459	tags=28%, list=21%, signal=35%
CSR_EARLY_UP.V1_DN	CSR_EARLY_UP.V1_DN		120	0.315616	1.10846	0.280952	0.622589	1	4138	tags=27%, list=25%, signal=35%
CAMP_UP.V1_DN	CAMP_UP.V1_DN		167	0.29975	1.10267	0.264773	0.629903	1	2490	tags=22%, list=15%, signal=25%
BCAT_BILD_ET_AL_DN	BCAT_BILD_ET_AL_DN		41	0.35991	1.09409	0.335121	0.648991	1	3979	tags=41%, list=24%, signal=54%
RB_P107_DN.V1_DN	RB_P107_DN.V1_DN		116	0.304603	1.09203	0.300353	0.644227	1	5861	tags=41%, list=35%, signal=63%
AKT_UP_MTOR_DN.V1_UP	AKT_UP_MTOR_DN.V1_UP		152	0.299131	1.09022	0.302995	0.639005	1	4602	tags=36%, list=27%, signal=49%
TGFB_UP.V1_DN	TGFB_UP.V1_DN		145	0.298958	1.08806	0.308656	0.635129	1	4091	tags=30%, list=24%, signal=39%
ERB2_UP.V1_UP	ERB2_UP.V1_UP		158	0.291682	1.0822	0.307263	0.643986	1	1291	tags=12%, list=8%, signal=13%
ATF2_S_UP.V1_UP	ATF2_S_UP.V1_UP		137	0.297817	1.06636	0.348889	0.68894	1	2307	tags=17%, list=14%, signal=19%
AKT_UP.V1_UP	AKT_UP.V1_UP		141	0.293486	1.05992	0.364972	0.699268	1	4628	tags=35%, list=27%, signal=48%
GCNP_SHH_UP_EARLY.V1_DN	GCNP_SHH_UP_EARLY.V1_DN		134	0.291307	1.0498	0.377086	0.723264	1	4272	tags=28%, list=25%, signal=37%
MEK_UP.V1_UP	MEK_UP.V1_UP		164	0.280915	1.03932	0.414254	0.748514	1	3626	tags=25%, list=22%, signal=32%
RB_P130_DN.V1_DN	RB_P130_DN.V1_DN		113	0.295339	1.03624	0.410465	0.746293	1	6054	tags=51%, list=36%, signal=80%
STK33_SKM_DN	STK33_SKM_DN		193	0.276672	1.03468	0.396947	0.739757	1	3200	tags=23%, list=19%, signal=28%
CYCLIN_D1_KE_.V1_UP	CYCLIN_D1_KE_.V1_UP		169	0.278603	1.03234	0.407245	0.736198	1	1656	tags=12%, list=10%, signal=14%
P53_DN.V1_UP	P53_DN.V1_UP		159	0.280816	1.02785	0.419101	0.739576	1	1087	tags=12%, list=6%, signal=13%
JNK_DN.V1_DN	JNK_DN.V1_DN		137	0.285757	1.02305	0.428082	0.744199	1	1841	tags=14%, list=11%, signal=15%
ATF2_S_UP.V1_DN	ATF2_S_UP.V1_DN		148	0.27517	1.00744	0.464726	0.783404	1	1564	tags=12%, list=9%, signal=13%
CAHOY_ASTROCYTIC	CAHOY_ASTROCYTIC		79	0.299055	1.00549	0.465087	0.77772	1	3128	tags=32%, list=19%, signal=39%
CSR_EARLY_UP.V1_UP	CSR_EARLY_UP.V1_UP		140	0.275855	1.00288	0.457723	0.774589	1	5170	tags=36%, list=31%, signal=52%
JNK_DN.V1_UP	JNK_DN.V1_UP		148	0.272916	0.999483	0.490482	0.77416	1	2412	tags=19%, list=14%, signal=22%
E2F3_UP.V1_DN	E2F3_UP.V1_DN		111	0.282334	0.998891	0.481871	0.76532	1	4185	tags=31%, list=25%, signal=40%
P53_DN.V2_DN	P53_DN.V2_DN		107	0.284802	0.997192	0.481613	0.759847	1	368	tags=7%, list=2%, signal=7%
RAPA_EARLY_UP.V1_UP	RAPA_EARLY_UP.V1_UP		144	0.276132	0.996198	0.481687	0.752528	1	3294	tags=19%, list=20%, signal=24%
LEF1_UP.V1_DN	LEF1_UP.V1_DN		154	0.27079	0.994483	0.478309	0.747099	1	3193	tags=25%, list=19%, signal=30%
CAHOY_ASTROGLIAL	CAHOY_ASTROGLIAL		79	0.299079	0.992949	0.479804	0.741498	1	1118	tags=10%, list=7%, signal=11%
ATM_DN.V1_DN	ATM_DN.V1_DN		98	0.285196	0.988913	0.5	0.743818	1	443	tags=7%, list=3%, signal=7%
PRC2_SUZ12_UP.V1_UP	PRC2_SUZ12_UP.V1_UP		137	0.274401	0.982081	0.5189	0.754197	1	3171	tags=21%, list=19%, signal=26%
RPS14_DN.V1_UP	RPS14_DN.V1_UP		152	0.267306	0.975126	0.540179	0.765003	1	2557	tags=20%, list=15%, signal=24%
MTOR_UP.N4.V1_DN	MTOR_UP.N4.V1_DN		150	0.267771	0.974548	0.540816	0.756754	1	4306	tags=31%, list=26%, signal=42%
CAHOY_OLIGODENDROCUTIC	CAHOY_OLIGODENDROCUTIC		74	0.290629	0.969661	0.524904	0.761689	1	4174	tags=27%, list=25%, signal=36%
ESC_V6.5_UP_LATE.V1_UP	ESC_V6.5_UP_LATE.V1_UP		161	0.264173	0.968863	0.543743	0.754422	1	2841	tags=23%, list=17%, signal=27%
PKCA_DN.V1_DN	PKCA_DN.V1_DN		124	0.267902	0.968147	0.522936	0.746952	1	2117	tags=15%, list=13%, signal=17%
STK33_NOMO_UP	STK33_NOMO_UP		231	0.254154	0.967419	0.56338	0.739792	1	3514	tags=27%, list=21%, signal=34%
PRC1_BMI_UP.V1_UP	PRC1_BMI_UP.V1_UP		133	0.265382	0.963827	0.535227	0.740156	1	1345	tags=8%, list=8%, signal=9%
P53_DN.V2_UP	P53_DN.V2_UP		104	0.271297	0.961588	0.546442	0.737325	1	1045	tags=11%, list=6%, signal=11%
AKT_UP_MTOR_DN.V1_DN	AKT_UP_MTOR_DN.V1_DN		153	0.259596	0.957125	0.578531	0.740442	1	3108	tags=21%, list=18%, signal=25%
LTE2_UP.V1_UP	LTE2_UP.V1_UP		161	0.255039	0.93996	0.616533	0.775453	1	1552	tags=14%, list=9%, signal=15%
DCA_UP.V1_DN	DCA_UP.V1_DN		147	0.256619	0.93468	0.620651	0.780681	1	3311	tags=20%, list=20%, signal=24%
BCAT_GDS748_DN	BCAT_GDS748_DN		37	0.306189	0.921878	0.595238	0.804259	1	6766	tags=46%, list=40%, signal=77%
STK33_UP	STK33_UP		223	0.240833	0.919859	0.666311	0.800109	1	3438	tags=24%, list=20%, signal=30%
CYCLIN_D1_UP.V1_DN	CYCLIN_D1_UP.V1_DN		151	0.25357	0.914988	0.652174	0.802707	1	2210	tags=15%, list=13%, signal=17%
KRAS.BREAST_UP.V1_DN	KRAS.BREAST_UP.V1_DN		96	0.262858	0.912496	0.624402	0.799685	1	969	tags=8%, list=6%, signal=9%
ESC_V6.5_UP_EARLY.V1_UP	ESC_V6.5_UP_EARLY.V1_UP		135	0.253555	0.908451	0.671202	0.80016	1	4568	tags=32%, list=27%, signal=43%
EGFR_UP.V1_UP	EGFR_UP.V1_UP		162	0.242274	0.895609	0.694105	0.82165	1	1272	tags=12%, list=8%, signal=13%
GLI1_UP.V1_DN	GLI1_UP.V1_DN		25	0.321722	0.895025	0.621387	0.814331	1	3975	tags=32%, list=24%, signal=42%
ESC_V6.5_UP_LATE.V1_DN	ESC_V6.5_UP_LATE.V1_DN		136	0.242619	0.882263	0.708804	0.834028	1	3366	tags=22%, list=20%, signal=27%
CAHOY_NEURONAL	CAHOY_NEURONAL		54	0.277107	0.879425	0.668367	0.831593	1	1218	tags=13%, list=7%, signal=14%
BMI1_DN.V1_DN	BMI1_DN.V1_DN		113	0.245543	0.865768	0.716825	0.852393	1	2147	tags=18%, list=13%, signal=20%
DCA_UP.V1_UP	DCA_UP.V1_UP		123	0.241943	0.86313	0.742924	0.849075	1	2343	tags=15%, list=14%, signal=17%
KRAS.PROSTATE_UP.V1_UP	KRAS.PROSTATE_UP.V1_UP		89	0.247995	0.859718	0.724792	0.847094	1	1040	tags=10%, list=6%, signal=11%
WNT_UP.V1_UP	WNT_UP.V1_UP		133	0.233014	0.848351	0.779932	0.861254	1	2065	tags=15%, list=12%, signal=17%
ESC_J1_UP_EARLY.V1_UP	ESC_J1_UP_EARLY.V1_UP		142	0.230108	0.83976	0.793706	0.869274	1	4053	tags=27%, list=24%, signal=36%
RB_DN.V1_DN	RB_DN.V1_DN		107	0.242567	0.836929	0.805721	0.866403	1	4946	tags=39%, list=29%, signal=55%
IL15_UP.V1_DN	IL15_UP.V1_DN		119	0.23485	0.835778	0.787283	0.860285	1	1496	tags=13%, list=9%, signal=14%
BCAT.100_UP.V1_UP	BCAT.100_UP.V1_UP		35	0.281875	0.833317	0.721311	0.856527	1	1521	tags=14%, list=9%, signal=16%
VEGF_A_UP.V1_UP	VEGF_A_UP.V1_UP		159	0.22014	0.817225	0.830296	0.875921	1	2939	tags=17%, list=17%, signal=20%
ESC_J1_UP_EARLY.V1_DN	ESC_J1_UP_EARLY.V1_DN		146	0.221109	0.81121	0.849438	0.878072	1	2427	tags=14%, list=14%, signal=17%
WNT_UP.V1_DN	WNT_UP.V1_DN		135	0.224795	0.806471	0.823597	0.87751	1	3237	tags=21%, list=19%, signal=25%
EIF4E_DN	EIF4E_DN		88	0.233342	0.800751	0.826715	0.877991	1	2816	tags=19%, list=17%, signal=23%
ESC_J1_UP_LATE.V1_DN	ESC_J1_UP_LATE.V1_DN		155	0.21015	0.767004	0.915273	0.918943	1	4014	tags=22%, list=24%, signal=29%
GCNP_SHH_UP_LATE.V1_DN	GCNP_SHH_UP_LATE.V1_DN		159	0.202542	0.750778	0.926605	0.930788	1	4507	tags=31%, list=27%, signal=42%
KRAS.50_UP.V1_UP	KRAS.50_UP.V1_UP		38	0.248878	0.734144	0.873124	0.939871	1	3517	tags=26%, list=21%, signal=33%
MTOR_UP.N4.V1_UP	MTOR_UP.N4.V1_UP		176	0.193538	0.722893	0.960699	0.942471	1	4560	tags=30%, list=27%, signal=40%
GSEA	https://www.gsea-msigdb.org/gsea/index.jsp

## Sheet: Table S6b
Table S6b. Gene set enrichment analysis (GSEA) report of the gene profile in HCC primary tissues.
NAME	GS<br> follow link to MSigDB	GS DETAILS	SIZE	ES	NES	NOM p-val	FDR q-val	FWER p-val	RANK AT MAX	LEADING EDGE
KRAS.KIDNEY_UP.V1_UP	KRAS.KIDNEY_UP.V1_UP	Details ...	101	-0.471007	-2.02616	0	0.00569231	0.001	3001	tags=42%, list=18%, signal=50%
RELA_DN.V1_UP	RELA_DN.V1_UP	Details ...	109	-0.440698	-1.94335	0	0.00575819	0.003	2087	tags=33%, list=12%, signal=37%
MEL18_DN.V1_DN	MEL18_DN.V1_DN	Details ...	118	-0.396524	-1.76556	0	0.0241609	0.024	2226	tags=27%, list=13%, signal=31%
KRAS.AMP.LUNG_UP.V1_DN	KRAS.AMP.LUNG_UP.V1_DN	Details ...	94	-0.410359	-1.74716	0	0.0202044	0.027	1188	tags=19%, list=7%, signal=20%
NOTCH_DN.V1_UP	NOTCH_DN.V1_UP	Details ...	132	-0.383947	-1.72559	0	0.0176995	0.03	1619	tags=24%, list=10%, signal=27%
GLI1_UP.V1_UP	GLI1_UP.V1_UP	Details ...	22	-0.526674	-1.62318	0.0231788	0.0336591	0.068	422	tags=14%, list=3%, signal=14%
ALK_DN.V1_DN	ALK_DN.V1_DN	Details ...	93	-0.376612	-1.61416	0	0.0306744	0.072	2649	tags=32%, list=16%, signal=38%
P53_DN.V1_DN	P53_DN.V1_DN	Details ...	157	-0.345179	-1.55842	0	0.0416915	0.111	1454	tags=21%, list=9%, signal=23%
IL2_UP.V1_UP	IL2_UP.V1_UP	Details ...	142	-0.341511	-1.51146	0	0.0544516	0.159	3112	tags=33%, list=18%, signal=40%
NOTCH_DN.V1_DN	NOTCH_DN.V1_DN	Details ...	138	-0.324821	-1.50803	0	0.0509557	0.165	2099	tags=28%, list=12%, signal=31%
BMI1_DN_MEL18_DN.V1_DN	BMI1_DN_MEL18_DN.V1_DN	Details ...	113	-0.346254	-1.49632	0	0.0509414	0.178	1148	tags=17%, list=7%, signal=18%
KRAS.50_UP.V1_DN	KRAS.50_UP.V1_DN	Details ...	30	-0.435295	-1.4723	0.0607143	0.0606586	0.223	3418	tags=37%, list=20%, signal=46%
PRC2_EZH2_UP.V1_DN	PRC2_EZH2_UP.V1_DN	Details ...	145	-0.321425	-1.46238	0	0.0619491	0.245	1607	tags=21%, list=10%, signal=23%
KRAS.600_UP.V1_UP	KRAS.600_UP.V1_UP	Details ...	183	-0.310544	-1.4494	0	0.0649409	0.274	3292	tags=38%, list=20%, signal=47%
PRC2_SUZ12_UP.V1_DN	PRC2_SUZ12_UP.V1_DN	Details ...	129	-0.318995	-1.44873	0	0.0609534	0.276	2423	tags=24%, list=14%, signal=28%
PDGF_UP.V1_UP	PDGF_UP.V1_UP	Details ...	125	-0.320776	-1.42896	0.0163934	0.0661445	0.312	2142	tags=20%, list=13%, signal=23%
PRC1_BMI_UP.V1_DN	PRC1_BMI_UP.V1_DN	Details ...	121	-0.317268	-1.41659	0	0.0698031	0.34	3112	tags=35%, list=18%, signal=42%
BMI1_DN_MEL18_DN.V1_UP	BMI1_DN_MEL18_DN.V1_UP	Details ...	111	-0.325874	-1.40795	0.00714286	0.0706246	0.358	1934	tags=25%, list=11%, signal=28%
IL21_UP.V1_UP	IL21_UP.V1_UP	Details ...	136	-0.30845	-1.3975	0.00869565	0.0748103	0.389	2926	tags=32%, list=17%, signal=38%
PKCA_DN.V1_UP	PKCA_DN.V1_UP	Details ...	134	-0.304039	-1.39448	0	0.0730647	0.399	4074	tags=43%, list=24%, signal=56%
KRAS.LUNG_UP.V1_DN	KRAS.LUNG_UP.V1_DN		96	-0.3183	-1.39004	0	0.0719199	0.408	2468	tags=24%, list=15%, signal=28%
ATM_DN.V1_UP	ATM_DN.V1_UP		116	-0.314248	-1.38699	0.0136054	0.0720807	0.42	2451	tags=24%, list=15%, signal=28%
KRAS.PROSTATE_UP.V1_DN	KRAS.PROSTATE_UP.V1_DN		97	-0.322271	-1.37218	0.0120482	0.0794436	0.465	2909	tags=32%, list=17%, signal=38%
IL15_UP.V1_UP	IL15_UP.V1_UP		141	-0.307025	-1.37144	0	0.0764847	0.466	2289	tags=22%, list=14%, signal=25%
KRAS.BREAST_UP.V1_UP	KRAS.BREAST_UP.V1_UP		94	-0.318338	-1.35476	0.0447761	0.0839792	0.512	2003	tags=27%, list=12%, signal=30%
ATF2_UP.V1_UP	ATF2_UP.V1_UP		138	-0.291797	-1.33305	0.00900901	0.0967333	0.572	2390	tags=22%, list=14%, signal=26%
PIGF_UP.V1_DN	PIGF_UP.V1_DN		156	-0.291375	-1.32699	0.00840336	0.0985919	0.591	2209	tags=22%, list=13%, signal=26%
ESC_J1_UP_LATE.V1_UP	ESC_J1_UP_LATE.V1_UP		159	-0.288748	-1.32584	0.0285714	0.0955871	0.594	2008	tags=20%, list=12%, signal=23%
PDGF_UP.V1_DN	PDGF_UP.V1_DN		91	-0.311234	-1.31625	0.0446927	0.100322	0.627	1942	tags=24%, list=12%, signal=27%
SRC_UP.V1_UP	SRC_UP.V1_UP		129	-0.291028	-1.29606	0.0238095	0.115343	0.688	2420	tags=19%, list=14%, signal=22%
MEL18_DN.V1_UP	MEL18_DN.V1_UP		115	-0.301575	-1.2888	0.0326797	0.118523	0.707	1934	tags=23%, list=11%, signal=26%
KRAS.300_UP.V1_DN	KRAS.300_UP.V1_DN		96	-0.302	-1.28096	0.0727273	0.122241	0.73	2474	tags=24%, list=15%, signal=28%
CYCLIN_D1_UP.V1_UP	CYCLIN_D1_UP.V1_UP		153	-0.277413	-1.27179	0.0550459	0.129688	0.769	1178	tags=14%, list=7%, signal=15%
PTEN_DN.V1_UP	PTEN_DN.V1_UP		125	-0.284828	-1.26704	0.0694445	0.131144	0.777	1827	tags=21%, list=11%, signal=23%
KRAS.LUNG.BREAST_UP.V1_UP	KRAS.LUNG.BREAST_UP.V1_UP		95	-0.305909	-1.25528	0.0738255	0.141534	0.812	3295	tags=40%, list=20%, signal=49%
JAK2_DN.V1_DN	JAK2_DN.V1_DN		98	-0.295648	-1.25422	0.0892857	0.139495	0.817	2834	tags=26%, list=17%, signal=30%
CSR_LATE_UP.V1_DN	CSR_LATE_UP.V1_DN		142	-0.277978	-1.25395	0.0697674	0.136193	0.817	1533	tags=16%, list=9%, signal=18%
CTIP_DN.V1_UP	CTIP_DN.V1_UP		79	-0.304293	-1.24744	0.0736842	0.140188	0.833	2082	tags=23%, list=12%, signal=26%
BCAT.100_UP.V1_DN	BCAT.100_UP.V1_DN		25	-0.391008	-1.24686	0.160535	0.137326	0.836	3967	tags=44%, list=24%, signal=57%
KRAS.300_UP.V1_UP	KRAS.300_UP.V1_UP		94	-0.294067	-1.24501	0.0649351	0.136237	0.841	3292	tags=37%, list=20%, signal=46%
BMI1_DN.V1_UP	BMI1_DN.V1_UP		117	-0.279393	-1.23845	0.0592593	0.140931	0.864	1934	tags=24%, list=11%, signal=27%
KRAS.600.LUNG.BREAST_UP.V1_UP	KRAS.600.LUNG.BREAST_UP.V1_UP		198	-0.268281	-1.23751	0.0485437	0.139274	0.866	3295	tags=34%, list=20%, signal=42%
SNF5_DN.V1_DN	SNF5_DN.V1_DN		122	-0.28244	-1.23203	0.0869565	0.141893	0.876	3241	tags=34%, list=19%, signal=41%
MTOR_UP.V1_DN	MTOR_UP.V1_DN		160	-0.268409	-1.22364	0.05	0.147302	0.892	2078	tags=19%, list=12%, signal=22%
BCAT_GDS748_UP	BCAT_GDS748_UP		35	-0.352875	-1.2164	0.150183	0.152078	0.908	571	tags=14%, list=3%, signal=15%
KRAS.LUNG.BREAST_UP.V1_DN	KRAS.LUNG.BREAST_UP.V1_DN		100	-0.287938	-1.21465	0.0963855	0.150841	0.915	3480	tags=35%, list=21%, signal=44%
KRAS.600_UP.V1_DN	KRAS.600_UP.V1_DN		198	-0.256362	-1.21393	0.0444444	0.148114	0.916	2481	tags=22%, list=15%, signal=25%
PTEN_DN.V2_UP	PTEN_DN.V2_UP		103	-0.287013	-1.21209	0.110345	0.147405	0.92	2024	tags=24%, list=12%, signal=27%
LEF1_UP.V1_UP	LEF1_UP.V1_UP		147	-0.267206	-1.20858	0.0495868	0.148393	0.926	1948	tags=21%, list=12%, signal=24%
CYCLIN_D1_KE_.V1_DN	CYCLIN_D1_KE_.V1_DN		146	-0.265262	-1.1891	0.126126	0.173412	0.947	2382	tags=18%, list=14%, signal=21%
BRCA1_DN.V1_UP	BRCA1_DN.V1_UP		84	-0.285496	-1.18096	0.139394	0.178989	0.958	2733	tags=21%, list=16%, signal=25%
PTEN_DN.V1_DN	PTEN_DN.V1_DN		133	-0.255512	-1.16846	0.113636	0.192173	0.971	2624	tags=24%, list=16%, signal=28%
KRAS.600.LUNG.BREAST_UP.V1_DN	KRAS.600.LUNG.BREAST_UP.V1_DN		192	-0.249338	-1.16638	0.0824742	0.192821	0.975	2928	tags=27%, list=17%, signal=32%
ESC_V6.5_UP_EARLY.V1_DN	ESC_V6.5_UP_EARLY.V1_DN		142	-0.259711	-1.15863	0.118644	0.199724	0.979	1578	tags=18%, list=9%, signal=20%
AKT_UP.V1_DN	AKT_UP.V1_DN		157	-0.250432	-1.14635	0.12963	0.21564	0.984	2662	tags=21%, list=16%, signal=25%
RELA_DN.V1_DN	RELA_DN.V1_DN		90	-0.267141	-1.12822	0.232558	0.242364	0.991	2574	tags=23%, list=15%, signal=27%
IL21_UP.V1_DN	IL21_UP.V1_DN		123	-0.251844	-1.11567	0.193548	0.262586	0.998	3133	tags=28%, list=19%, signal=34%
JAK2_DN.V1_UP	JAK2_DN.V1_UP		121	-0.247519	-1.10464	0.204724	0.282067	1	2863	tags=26%, list=17%, signal=32%
CRX_NRL_DN.V1_DN	CRX_NRL_DN.V1_DN		101	-0.258406	-1.0986	0.237179	0.29101	1	854	tags=13%, list=5%, signal=13%
ATF2_UP.V1_DN	ATF2_UP.V1_DN		149	-0.237471	-1.09806	0.159091	0.287477	1	2242	tags=24%, list=13%, signal=28%
KRAS.KIDNEY_UP.V1_DN	KRAS.KIDNEY_UP.V1_DN		94	-0.264954	-1.08511	0.272727	0.310453	1	2556	tags=24%, list=15%, signal=29%
KRAS.LUNG_UP.V1_UP	KRAS.LUNG_UP.V1_UP		101	-0.248286	-1.07884	0.270833	0.320087	1	3292	tags=31%, list=20%, signal=38%
PRC2_EED_UP.V1_UP	PRC2_EED_UP.V1_UP		147	-0.239336	-1.07574	0.242424	0.321581	1	2098	tags=18%, list=12%, signal=21%
CTIP_DN.V1_DN	CTIP_DN.V1_DN		93	-0.25194	-1.06156	0.304813	0.352365	1	2885	tags=25%, list=17%, signal=30%
TGFB_UP.V1_UP	TGFB_UP.V1_UP		146	-0.236429	-1.05457	0.320755	0.362694	1	1455	tags=18%, list=9%, signal=19%
ALK_DN.V1_UP	ALK_DN.V1_UP		105	-0.23307	-1.0361	0.383648	0.404472	1	2365	tags=22%, list=14%, signal=25%
CRX_DN.V1_DN	CRX_DN.V1_DN		104	-0.233805	-1.02373	0.375758	0.433516	1	2384	tags=26%, list=14%, signal=30%
NRL_DN.V1_DN	NRL_DN.V1_DN		108	-0.230705	-1.00154	0.440789	0.489631	1	894	tags=11%, list=5%, signal=12%
IL2_UP.V1_DN	IL2_UP.V1_DN		129	-0.222451	-0.99082	0.489209	0.513617	1	2125	tags=21%, list=13%, signal=24%
E2F1_UP.V1_DN	E2F1_UP.V1_DN		165	-0.204359	-0.945317	0.676471	0.646571	1	2755	tags=21%, list=16%, signal=25%
KRAS.DF.V1_DN	KRAS.DF.V1_DN		153	-0.198673	-0.893452	0.781955	0.782111	1	2400	tags=18%, list=14%, signal=20%
RAPA_EARLY_UP.V1_DN	RAPA_EARLY_UP.V1_DN		164	-0.176795	-0.805085	0.957627	0.938935	1	2540	tags=18%, list=15%, signal=21%
YAP1_DN	YAP1_DN		30	-0.231144	-0.787065	0.829861	0.945461	1	3662	tags=43%, list=22%, signal=55%
BCAT_BILD_ET_AL_UP	BCAT_BILD_ET_AL_UP		41	-0.214479	-0.78668	0.887159	0.933032	1	1957	tags=20%, list=12%, signal=22%
GSEA	https://www.gsea-msigdb.org/gsea/index.jsp

## Sheet: Table S7
Table S7. Concordance assessment of the microarray data with RB associated gene sets by gene set enrichment analysis (GSEA).
Gene sets	Number of genes	Upregulated genes: RE vs PR
		NES	FDR
RB_P107_DN.V1_UP	118	2.272	0
RB_DN.V1_UP	121	1.717	0.004
RB_P130_DN.V1_UP	109	1.631	0.011
RE: HCC recurrent tissues; PR: HCC primary tissues; NES: normalized enrichment score; FDR: false discovery rate. A larger NES value and a smaller FDR value (less than 0.25) indicate a significant concordance of the gene expression dataset with the defined subject gene set.

## Sheet: Table S8
Table S8. List of the cell cycle associated genes from GSEA CELL_CYCLE_GO_0007049.
Original Member	Entrez Gene ID	Gene Symbol	Gene Description
ABL1	25	ABL1	c-abl oncogene 1, non-receptor tyrosine ...
ACVR1	90	ACVR1	activin A receptor, type I
ACVR1B	91	ACVR1B	activin A receptor, type IB
AFAP1L2	84632	AFAP1L2	actin filament associated protein 1-like 2
AHR	196	AHR	aryl hydrocarbon receptor
AIF1	199	AIF1	allograft inflammatory factor 1
AKAP8	10270	AKAP8	A kinase (PRKA) anchor protein 8
ALOX15B	247	ALOX15B	arachidonate 15-lipoxygenase, type B
ANAPC10	10393	ANAPC10	anaphase promoting complex subunit 10
ANAPC11	51529	ANAPC11	anaphase promoting complex subunit 11
ANAPC2	29882	ANAPC2	anaphase promoting complex subunit 2
ANAPC4	29945	ANAPC4	anaphase promoting complex subunit 4
ANAPC5	51433	ANAPC5	anaphase promoting complex subunit 5
ANLN	54443	ANLN	anillin, actin binding protein
APBB1	322	APBB1	amyloid beta (A4) precursor protein-bind...
APBB2	323	APBB2	amyloid beta (A4) precursor protein-bind...
APC	324	APC	adenomatous polyposis coli
ASNS	440	ASNS	asparagine synthetase (glutamine-hydroly...
ATM	472	ATM	ataxia telangiectasia mutated
ATR	545	ATR	ataxia telangiectasia and Rad3 related
ATRIP	84126	ATRIP	ATR interacting protein
AURKA	6790	AURKA	aurora kinase A
BCAT1	586	BCAT1	branched chain amino-acid transaminase 1...
BCCIP	56647	BCCIP	BRCA2 and CDKN1A interacting protein
BIRC5	332	BIRC5	baculoviral IAP repeat containing 5
BMP2	650	BMP2	bone morphogenetic protein 2
BMP4	652	BMP4	bone morphogenetic protein 4
BMP7	655	BMP7	bone morphogenetic protein 7
BOLL	66037	BOLL	bol, boule-like (Drosophila)
BRCA2	675	BRCA2	breast cancer 2, early onset
BRSK1	84446	BRSK1	BR serine/threonine kinase 1
BTG3	10950	BTG3	BTG family, member 3
BTG4	54766	BTG4	B-cell translocation gene 4
BUB1	699	BUB1	budding uninhibited by benzimidazoles 1 ...
BUB1B	701	BUB1B	budding uninhibited by benzimidazoles 1 ...
C13orf15	28984	C13orf15
C9orf127	51754	TMEM8B	transmembrane protein 8B
CCNA1	8900	CCNA1	cyclin A1
CCNA2	890	CCNA2	cyclin A2
CCND1	595	CCND1	cyclin D1
CCND2	894	CCND2	cyclin D2
CCND3	896	CCND3	cyclin D3
CCNE2	9134	CCNE2	cyclin E2
CCNG1	900	CCNG1	cyclin G1
CCNG2	901	CCNG2	cyclin G2
CCNK	8812	CCNK	cyclin K
CCNT1	904	CCNT1	cyclin T1
CCNT2	905	CCNT2	cyclin T2
CD28	940	CD28	CD28 molecule
CDC123	8872	CDC123	cell division cycle 123 homolog (S. cere...
CDC16	8881	CDC16	cell division cycle 16 homolog (S. cerev...
CDC20	991	CDC20	cell division cycle 20 homolog (S. cerev...
CDC23	8697	CDC23	cell division cycle 23 homolog (S. cerev...
CDC25A	993	CDC25A	cell division cycle 25 homolog A (S. pombe)
CDC25B	994	CDC25B	cell division cycle 25 homolog B (S. pombe)
CDC25C	995	CDC25C	cell division cycle 25 homolog C (S. pombe)
CDC27	996	CDC27	cell division cycle 27 homolog (S. cerev...
CDC2L5	8621	CDK13	cyclin-dependent kinase 13
CDC37	11140	CDC37	cell division cycle 37 homolog (S. cerev...
CDC45L	8318	CDC45	cell division cycle 45 homolog (S. cerev...
CDC6	990	CDC6	cell division cycle 6 homolog (S. cerevi...
CDC7	8317	CDC7	cell division cycle 7 homolog (S. cerevi...
CDCA5	113130	CDCA5	cell division cycle associated 5
CDK10	8558	CDK10	cyclin-dependent kinase 10
CDK2	1017	CDK2	cyclin-dependent kinase 2
CDK2AP1	8099	CDK2AP1	cyclin-dependent kinase 2 associated pro...
CDK4	1019	CDK4	cyclin-dependent kinase 4
CDK5R1	8851	CDK5R1	cyclin-dependent kinase 5, regulatory su...
CDK5R2	8941	CDK5R2	cyclin-dependent kinase 5, regulatory su...
CDK5RAP1	51654	CDK5RAP1	CDK5 regulatory subunit associated prote...
CDK5RAP3	80279	CDK5RAP3	CDK5 regulatory subunit associated prote...
CDK6	1021	CDK6	cyclin-dependent kinase 6
CDK7	1022	CDK7	cyclin-dependent kinase 7
CDKN1A	1026	CDKN1A	cyclin-dependent kinase inhibitor 1A (p2...
CDKN1B	1027	CDKN1B	cyclin-dependent kinase inhibitor 1B (p2...
CDKN1C	1028	CDKN1C	cyclin-dependent kinase inhibitor 1C (p5...
CDKN2A	1029	CDKN2A	cyclin-dependent kinase inhibitor 2A (me...
CDKN2B	1030	CDKN2B	cyclin-dependent kinase inhibitor 2B (p1...
CDKN2C	1031	CDKN2C	cyclin-dependent kinase inhibitor 2C (p1...
CDKN2D	1032	CDKN2D	cyclin-dependent kinase inhibitor 2D (p1...
CDKN3	1033	CDKN3	cyclin-dependent kinase inhibitor 3
CDT1	81620	CDT1	chromatin licensing and DNA replication ...
CENPE	1062	CENPE	centromere protein E, 312kDa
CENPF	1063	CENPF	centromere protein F, 350/400kDa (mitosin)
CENTD2	116985	ARAP1	ArfGAP with RhoGAP domain, ankyrin repea...
CEP250	11190	CEP250	centrosomal protein 250kDa
CETN1	1068	CETN1	centrin, EF-hand protein, 1
CETN3	1070	CETN3	centrin, EF-hand protein, 3
CHEK1	1111	CHEK1	CHK1 checkpoint homolog (S. pombe)
CHEK2	11200	CHEK2	CHK2 checkpoint homolog (S. pombe)
CHFR	55743	CHFR	checkpoint with forkhead and ring finger...
CHMP1A	5119	CHMP1A	chromatin modifying protein 1A
CIT	11113	CIT	citron (rho-interacting, serine/threonin...
CITED2	10370	CITED2	Cbp/p300-interacting transactivator, wit...
CKAP5	9793	CKAP5	cytoskeleton associated protein 5
CKS1B	1163	CKS1B	CDC28 protein kinase regulatory subunit 1B
CKS2	1164	CKS2	CDC28 protein kinase regulatory subunit 2
CLIP1	6249	CLIP1	CAP-GLY domain containing linker protein 1
CNTROB	116840	CNTROB	centrobin, centrosomal BRCA2 interacting...
CP110	9738	CCP110	centriolar coiled coil protein 110kDa
CUL1	8454	CUL1	cullin 1
CUL2	8453	CUL2	cullin 2
CUL3	8452	CUL3	cullin 3
CUL4A	8451	CUL4A	cullin 4A
CUL5	8065	CUL5	cullin 5
DBF4	10926	DBF4	DBF4 homolog (S. cerevisiae)
DCTN2	10540	DCTN2	dynactin 2 (p50)
DCTN3	11258	DCTN3	dynactin 3 (p22)
DDB1	1642	DDB1	damage-specific DNA binding protein 1, 1...
DDX11	1663	DDX11	DEAD/H (Asp-Glu-Ala-Asp/His) box polypep...
DHRS2	10202	DHRS2	dehydrogenase/reductase (SDR family) mem...
DIRAS3	9077	DIRAS3	DIRAS family, GTP-binding RAS-like 3
DLG1	1739	DLG1	discs, large homolog 1 (Drosophila)
DLG7	9787	DLGAP5	discs, large (Drosophila) homolog-associ...
DMC1	11144	DMC1	DMC1 dosage suppressor of mck1 homolog, ...
DTYMK	1841	DTYMK	deoxythymidylate kinase (thymidylate kin...
DUSP13	51207	DUSP13	dual specificity phosphatase 13
E2F1	1869	E2F1	E2F transcription factor 1
EGF	1950	EGF	epidermal growth factor
EGFL6	25975	EGFL6	EGF-like-domain, multiple 6
EIF4G2	1982	EIF4G2	eukaryotic translation initiation factor...
EPGN	255324	EPGN	epithelial mitogen homolog (mouse)
ERCC2	2068	ERCC2	excision repair cross-complementing rode...
ERCC3	2071	ERCC3	excision repair cross-complementing rode...
EREG	2069	EREG	epiregulin
ERN1	2081	ERN1	endoplasmic reticulum to nucleus signali...
ESPL1	9700	ESPL1	extra spindle pole bodies homolog 1 (S. ...
FANCG	2189	FANCG	Fanconi anemia, complementation group G
FBXO5	26271	FBXO5	F-box protein 5
FOXC1	2296	FOXC1	forkhead box C1
FOXN3	1112	FOXN3	forkhead box N3
FOXO4	4303	FOXO4	forkhead box O4
GADD45A	1647	GADD45A	growth arrest and DNA-damage-inducible, ...
GAS1	2619	GAS1	growth arrest-specific 1
GAS7	8522	GAS7	growth arrest-specific 7
GFI1	2672	GFI1	growth factor independent 1 transcriptio...
GFI1B	8328	GFI1B	growth factor independent 1B transcripti...
GML	2765	GML	glycosylphosphatidylinositol anchored mo...
GMNN	51053	GMNN	geminin, DNA replication inhibitor
GPS1	2873	GPS1	G protein pathway suppressor 1
GPS2	2874	GPS2	G protein pathway suppressor 2
GSPT1	2935	GSPT1	G1 to S phase transition 1
GTF2H1	2965	GTF2H1	general transcription factor IIH, polype...
GTPBP4	23560	GTPBP4	GTP binding protein 4
HCFC1	3054	HCFC1	host cell factor C1 (VP16-accessory prot...
HERC5	51191	HERC5	hect domain and RLD 5
HEXIM1	10614	HEXIM1	hexamethylene bis-acetamide inducible 1
HEXIM2	124790	HEXIM2	hexamethylene bis-acetamide inducible 2
HPGD	3248	HPGD	hydroxyprostaglandin dehydrogenase 15-(NAD)
HSPA2	3306	HSPA2	heat shock 70kDa protein 2
HUS1	3364	HUS1	HUS1 checkpoint homolog (S. pombe)
IFNW1	3467	IFNW1	interferon, omega 1
IL8	3576	IL8	interleukin 8
ING4	51147	ING4	inhibitor of growth family, member 4
INHA	3623	INHA	inhibin, alpha
INHBA	3624	INHBA	inhibin, beta A
JMY	133746	JMY	junction mediating and regulatory protei...
KATNA1	11104	KATNA1	katanin p60 (ATPase containing) subunit A 1
KHDRBS1	10657	KHDRBS1	KH domain containing, RNA binding, signa...
KIF11	3832	KIF11	kinesin family member 11
KIF15	56992	KIF15	kinesin family member 15
KIF22	3835	KIF22	kinesin family member 22
KIF23	9493	KIF23	kinesin family member 23
KIF25	3834	KIF25	kinesin family member 25
KIF2C	11004	KIF2C	kinesin family member 2C
KNTC1	9735	KNTC1	kinetochore associated 1
KPNA2	3838	KPNA2	karyopherin alpha 2 (RAG cohort 1, impor...
KRT7	3855	KRT7	keratin 7
LATS1	9113	LATS1	LATS, large tumor suppressor, homolog 1 ...
LATS2	26524	LATS2	LATS, large tumor suppressor, homolog 2 ...
LIG3	3980	LIG3	ligase III, DNA, ATP-dependent
MAD2L1	4085	MAD2L1	MAD2 mitotic arrest deficient-like 1 (ye...
MAD2L2	10459	MAD2L2	MAD2 mitotic arrest deficient-like 2 (ye...
MADD	8567	MADD	MAP-kinase activating death domain
MAP2K6	5608	MAP2K6	mitogen-activated protein kinase kinase 6
MAP3K11	4296	MAP3K11	mitogen-activated protein kinase kinase ...
MAPK12	6300	MAPK12	mitogen-activated protein kinase 12
MCM2	4171	MCM2	minichromosome maintenance complex compo...
MDM4	4194	MDM4	Mdm4 p53 binding protein homolog (mouse)
MFN2	9927	MFN2	mitofusin 2
MLF1	4291	MLF1	myeloid leukemia factor 1
MNAT1	4331	MNAT1	menage a trois homolog 1, cyclin H assem...
MPHOSPH6	10200	MPHOSPH6	M-phase phosphoprotein 6
MPHOSPH9	10198	MPHOSPH9	M-phase phosphoprotein 9
MRE11A	4361	MRE11A	MRE11 meiotic recombination 11 homolog A...
MSH4	4438	MSH4	mutS homolog 4 (E. coli)
MSH5	4439	MSH5	mutS homolog 5 (E. coli)
MYC	4609	MYC	v-myc myelocytomatosis viral oncogene ho...
MYH10	4628	MYH10	myosin, heavy chain 10, non-muscle
MYO16	23026	MYO16	myosin XVI
NAE1	8883	E1
NASP	4678	SP
NBN	4683	NBN	nibrin
NCAPH	23397	NCAPH	non-SMC condensin I complex, subunit H
NDC80	10403	NDC80	NDC80 homolog, kinetochore complex compo...
NDE1	54820	NDE1	nudE nuclear distribution gene E homolog...
NEK11	79858	NEK11	NIMA (never in mitosis gene a)- related ...
NEK2	4751	NEK2	NIMA (never in mitosis gene a)-related k...
NEK6	10783	NEK6	NIMA (never in mitosis gene a)-related k...
NOLC1	9221	NOLC1	nucleolar and coiled-body phosphoprotein 1
NOTCH2	4853	NOTCH2	notch 2
NPM1	4869	NPM1	nucleophosmin (nucleolar phosphoprotein ...
NPM2	10361	NPM2	nucleophosmin/nucleoplasmin 2
NUMA1	4926	NUMA1	nuclear mitotic apparatus protein 1
NUSAP1	51203	NUSAP1	nucleolar and spindle associated protein 1
PA2G4	5036	PA2G4	proliferation-associated 2G4, 38kDa
PAFAH1B1	5048	PAFAH1B1	platelet-activating factor acetylhydrola...
PAM	5066	PAM	peptidylglycine alpha-amidating monooxyg...
PBRM1	55193	PBRM1	polybromo 1
PCAF	8850	KAT2B	K(lysine) acetyltransferase 2B
PCBP4	57060	PCBP4	poly(rC) binding protein 4
PDS5B	23047	PDS5B	PDS5, regulator of cohesion maintenance,...
PFDN1	5201	PFDN1	prefoldin subunit 1
PIM2	11040	PIM2	pim-2 oncogene
PIN1	5300	PIN1	peptidylprolyl cis/trans isomerase, NIMA...
PKMYT1	9088	PKMYT1	protein kinase, membrane associated tyro...
PLAGL1	5325	PLAGL1	pleiomorphic adenoma gene-like 1
PLK1	5347	PLK1	polo-like kinase 1
PML	5371	PML	promyelocytic leukemia
POLA1	5422	POLA1	polymerase (DNA directed), alpha 1, cata...
POLD1	5424	POLD1	polymerase (DNA directed), delta 1, cata...
POLE	5426	POLE	polymerase (DNA directed), epsilon
POLS	11044	PAPD7	PAP associated domain containing 7
PPM1G	5496	PPM1G	protein phosphatase, Mg2+/Mn2+ dependent...
PPP1R13B	23368	PPP1R13B	protein phosphatase 1, regulatory subuni...
PPP1R15A	23645	PPP1R15A	protein phosphatase 1, regulatory subuni...
PPP1R9B	84687	PPP1R9B	protein phosphatase 1, regulatory subuni...
PPP2R3B	28227	PPP2R3B	protein phosphatase 2, regulatory subuni...
PPP5C	5536	PPP5C	protein phosphatase 5, catalytic subunit
PPP6C	5537	PPP6C	protein phosphatase 6, catalytic subunit
PRC1	9055	PRC1	protein regulator of cytokinesis 1
PRMT5	10419	PRMT5	protein arginine methyltransferase 5
PRUNE2	158471	PRUNE2	prune homolog 2 (Drosophila)
PTEN	5728	PTEN	phosphatase and tensin homolog
PTPRC	5788	PTPRC	protein tyrosine phosphatase, receptor t...
RABGAP1	23637	RABGAP1	RAB GTPase activating protein 1
RACGAP1	29127	RACGAP1	Rac GTPase activating protein 1
RAD1	5810	RAD1	RAD1 homolog (S. pombe)
RAD17	5884	RAD17	RAD17 homolog (S. pombe)
RAD21	5885	RAD21	RAD21 homolog (S. pombe)
RAD50	10111	RAD50	RAD50 homolog (S. cerevisiae)
RAD51	5888	RAD51	RAD51 homolog (S. cerevisiae)
RAD51L1	5890	RAD51B
RAD51L3	5892	RAD51D
RAD52	5893	RAD52	RAD52 homolog (S. cerevisiae)
RAD54B	25788	RAD54B	RAD54 homolog B (S. cerevisiae)
RAD54L	8438	RAD54L	RAD54-like (S. cerevisiae)
RAD9A	5883	RAD9A	RAD9 homolog A (S. pombe)
RAN	5901	RAN	RAN, member RAS oncogene family
RASSF1	11186	RASSF1	Ras association (RalGDS/AF-6) domain fam...
RB1	5925	RB1	retinoblastoma 1
RBBP8	5932	RBBP8	retinoblastoma binding protein 8
RCC1	1104	RCC1	regulator of chromosome condensation 1
REC8	9985	REC8	REC8 homolog (yeast)
RHOB	388	RHOB	ras homolog gene family, member B
RINT1	60561	RINT1	RAD50 interactor 1
RPRM	56475	RPRM	reprimo, TP53 dependent G2 arrest mediat...
RUNX3	864	RUNX3	runt-related transcription factor 3
SAC3D1	29901	SAC3D1	SAC3 domain containing 1
SASS6	163786	SASS6	spindle assembly 6 homolog (C. elegans)
SC65	10609	LEPREL4	leprecan-like 4
SERTAD1	29950	SERTAD1	SERTA domain containing 1
SESN1	27244	SESN1	sestrin 1
SH3BP4	23677	SH3BP4	SH3-domain binding protein 4
SKP2	6502	SKP2	S-phase kinase-associated protein 2 (p45)
SMAD3	4088	SMAD3	SMAD family member 3
SMC1A	8243	SMC1A	structural maintenance of chromosomes 1A
SMC3	9126	SMC3	structural maintenance of chromosomes 3
SMC4	10051	SMC4	structural maintenance of chromosomes 4
SNF1LK	150094	SIK1	salt-inducible kinase 1
SPDYA	245711	SPDYA	speedy homolog A (Xenopus laevis)
SPHK1	8877	SPHK1	sphingosine kinase 1
SPO11	23626	SPO11	SPO11 meiotic protein covalently bound t...
SSSCA1	10534	SSSCA1	Sjogren syndrome/scleroderma autoantigen 1
STAG3	10734	STAG3	stromal antigen 3
STK11	6794	STK11	serine/threonine kinase 11
STMN1	3925	STMN1	stathmin 1
STRN3	29966	STRN3	striatin, calmodulin binding protein 3
SUGT1	10910	SUGT1	SGT1, suppressor of G2 allele of SKP1 (S...
SYCP1	6847	SYCP1	synaptonemal complex protein 1
TAF1	6872	TAF1	TAF1 RNA polymerase II, TATA box binding...
TAF1L	138474	TAF1L	TAF1 RNA polymerase II, TATA box binding...
TARDBP	23435	TARDBP	TAR DNA binding protein
TBRG1	84897	TBRG1	transforming growth factor beta regulator 1
TBRG4	9238	TBRG4	transforming growth factor beta regulator 4
TBX3	6926	TBX3	T-box 3
TGFA	7039	TGFA	transforming growth factor, alpha
TGFB1	7040	TGFB1	transforming growth factor, beta 1
TGFB2	7042	TGFB2	transforming growth factor, beta 2
TIMELESS	8914	TIMELESS	timeless homolog (Drosophila)
TIPIN	54962	TIPIN	TIMELESS interacting protein
TOP3A	7156	TOP3A	topoisomerase (DNA) III alpha
TP53	7157	TP53	tumor protein p53
TP53BP2	7159	TP53BP2	tumor protein p53 binding protein, 2
TPD52L1	7164	TPD52L1	tumor protein D52-like 1
TPX2	22974	TPX2	TPX2, microtubule-associated, homolog (X...
TRIAP1	51499	TRIAP1	TP53 regulated inhibitor of apoptosis 1
TTK	7272	TTK	TTK protein kinase
TTN	7273	TTN	titin
TUBE1	51175	TUBE1	tubulin, epsilon 1
TUBG1	7283	TUBG1	tubulin, gamma 1
UBB	7314	UBB	ubiquitin B
UBE2C	11065	UBE2C	ubiquitin-conjugating enzyme E2C
UHMK1	127933	UHMK1	U2AF homology motif (UHM) kinase 1
UHRF2	115426	UHRF2	ubiquitin-like with PHD and ring finger ...
UNC84B	25777	SUN2	Sad1 and UNC84 domain containing 2
UPF1	5976	UPF1	UPF1 regulator of nonsense transcripts h...
USH1C	10083	USH1C	Usher syndrome 1C (autosomal recessive, ...
USP16	10600	USP16	ubiquitin specific peptidase 16
XPC	7508	XPC	xeroderma pigmentosum, complementation g...
XRCC2	7516	XRCC2	X-ray repair complementing defective rep...
ZAK	51776	ZAK	sterile alpha motif and leucine zipper c...
ZBTB17	7709	ZBTB17	zinc finger and BTB domain containing 17
ZW10	9183	ZW10	ZW10, kinetochore associated, homolog (D...
ZWINT	11130	ZWINT	ZW10 interactor

## Sheet: Table S9
Table S9. By combining the cell cycle associated gene set (Table S8) with our microarray data, the dysregulated cell cycle associated genes in the advanced HCC were screened out.
Upregulated						Downregulated
Gene ID	Gene description	Up or down	Fold change			Gene ID	Gene description	Up or down	Fold change
BUB1	BUB1 mitotic checkpoint serine/threonine kinase	up	22.2104			CDKN1C	cyclin-dependent kinase inhibitor 1C (p57, Kip2)	down	-3.99022
CDCA5	cell division cycle associated 5	up	13.7989			MLF1	myeloid leukemia factor 1	down	-3.04074
CCNA2	cyclin A2	up	11.6184			MYC	v-myc avian myelocytomatosis viral oncogene homolog	down	-2.55797
CDKN3	cyclin-dependent kinase inhibitor 3	up	9.70517			TUBE1	tubulin, epsilon 1	down	-2.55212
CENPF	centromere protein F, 350/400kDa	up	9.05829			PPP1R15A	protein phosphatase 1, regulatory subunit 15A	down	-2.49585
SMC4	structural maintenance of chromosomes 4	up	9.01665			TPD52L1	tumor protein D52-like 1	down	-2.09434
KIF23	kinesin family member 23	up	8.16639			BMP2	bone morphogenetic protein 2	down	-2.08447
CDKN2A	cyclin-dependent kinase inhibitor 2A	up	7.78525			PAM	peptidylglycine alpha-amidating monooxygenase	down	-2.03754
TTK	TTK protein kinase	up	7.31809
ANLN	anillin, actin binding protein	up	6.84843
CDKN3	cyclin-dependent kinase inhibitor 3	up	6.48401
CDKN2A	cyclin-dependent kinase inhibitor 2A	up	6.17476
RACGAP1	Rac GTPase activating protein 1	up	6.15547
BIRC5	baculoviral IAP repeat containing 5	up	6.14699
CDKN2C	cyclin-dependent kinase inhibitor 2C (p18, inhibits CDK4)	up	6.09297
STMN1	stathmin 1	up	5.89136
ZWINT	ZW10 interacting kinetochore protein	up	5.74212
NDC80	NDC80 kinetochore complex component	up	5.61849
KIF2C	kinesin family member 2C	up	5.26441
DTYMK	deoxythymidylate kinase (thymidylate kinase)	up	5.21643
PRC1	protein regulator of cytokinesis 1	up	5.13341
STK31	serine/threonine kinase 31	up	4.94314
TIMELESS	timeless circadian clock	up	4.62245
SAC3D1	SAC3 domain containing 1	up	4.36751
KIF15	kinesin family member 15	up	4.34151
CCNE2	cyclin E2	up	4.22589
CHEK1	checkpoint kinase 1	up	3.88182
AURKA	aurora kinase A	up	3.87613
TPX2	TPX2, microtubule-associated	up	3.87606
KIF11	kinesin family member 11	up	3.55953
GAS7	growth arrest-specific 7	up	3.4512
CKS2	CDC28 protein kinase regulatory subunit 2	up	3.21231
NEK2	NIMA-related kinase 2	up	3.15164
NUSAP1	nucleolar and spindle associated protein 1	up	3.13023
TP53	tumor protein p53	up	3.02739
UHMK1	U2AF homology motif (UHM) kinase 1	up	3.01212
CDC25C	cell division cycle 25C	up	2.89544
BUB1B	BUB1 mitotic checkpoint serine/threonine kinase B	up	2.87593
APC	adenomatous polyposis coli	up	2.86348
HEXIM2	hexamethylene bis-acetamide inducible 2	up	2.7621
TUBG1	tubulin, gamma 1	up	2.71841
CDC25B	cell division cycle 25B	up	2.65643
TUBG1	tubulin, gamma 1	up	2.56591
PLK1	polo-like kinase 1	up	2.51195
ATRIP	ATR interacting protein	up	2.43851
CKS1B	CDC28 protein kinase regulatory subunit 1B	up	2.42017
RAD21	RAD21 homolog (S. pombe)	up	2.41338
FBXO5	F-box protein 5	up	2.40127
RAN	RAN, member RAS oncogene family	up	2.39263
NDE1	nudE neurodevelopment protein 1	up	2.37742
SMC1A	structural maintenance of chromosomes 1A	up	2.36439
ACVR1B	activin A receptor, type IB	up	2.34311
ACVR1	activin A receptor, type I	up	2.33945
CDC27	cell division cycle 27	up	2.33001
STMN1	stathmin 1	up	2.32419
ZW10	zw10 kinetochore protein	up	2.25172
CDKN2D	cyclin-dependent kinase inhibitor 2D (p19, inhibits CDK4)	up	2.25141
GTPBP4	GTP binding protein 4	up	2.20225
GMNN	geminin, DNA replication inhibitor	up	2.15779
APC	adenomatous polyposis coli	up	2.14997
BCAT1	branched chain amino-acid transaminase 1, cytosolic	up	2.14511
RAD54L	RAD54-like (S. cerevisiae)	up	2.13456
BMP4	bone morphogenetic protein 4	up	2.13182
MDM4	MDM4, p53 regulator	up	2.09371
RAD1	RAD1 checkpoint DNA exonuclease	up	2.09031
POLA1	polymerase (DNA directed), alpha 1, catalytic subunit	up	2.06809
CEP250	centrosomal protein 250kDa	up	2.06223
NBN	nibrin	up	2.01837

[truncated: 4 more sheets: Table S10, Table S11, Table S12, Table S13]
